# Supplementary material for: DNA barcodes are ineffective for species identification of Acropora corals from the aquarium trade
Source: Biodivers Data J. 2024 Jul 17;12:e125914. doi: 10.3897/BDJ.12.e125914 (PMC11272991; doi:10.3897/BDJ.12.e125914)
Supplement: Supplementary material 1 — Table S1 [file bdj-12-e125914-s001.xlsx]

## Sheet: TableS1
Table S1. Results for identification samples based on mtCR and PaxC using query match and bitscore. Highest PID overall disregards the classification workflow and states the highest PID among all the hits.
Specimen	mtCR 100% query match	mtCR highest bit score	mtCR highest PID	mtCR Assigned ID	mtCR assigned PID	Highest mtCR PID overall	PaxC 100% query match	PaxC highest bit score	PaxC highest PID	PaxC Assigned ID	PaxC assigned PID (%)	Highest PaxC PID overall	Vendor	Vendor assignment	Final assignment
REL0526	A. tenuis, A. donei, A. yongei	A. tenuis, A. donei, A. yongei	A. tenuis, A. donei, A. yongei	No assignment	-	100	-	-	-	-	-	-	The Reefer	A. tenuis	No assignment
REL0527	None	A. florida, A. aspera	A. hyacinthus, A. abrotanoides	No assignment	-	99.85	None	A. palmata	-	A. palmata	98.26	98.26	The Reefer	A. microclados	No assignment
REL0528	A. valida, A. echinata, A. aspera, A. pulchra, A. digitifera, Acropora sp. G56798, Acropora sp. G56379, A. gemmifera	A. valida, A. echinata, A. aspera, A. pulchra, A. digitifera, Acropora sp. G56798, Acropora sp. G56379, A. gemmifera	A. valida, A. echinata, A. aspera, A. pulchra, A. digitifera, Acropora sp. G56798, Acropora sp. G56379, A. gemmifera	No assignment	-	100	None	A. millepora	-	A. millepora	99.57	99.57	Suprem5 Corals	A. millepora	No assignment
REL0529	-	-	-	-	-	-	None	Acropora sp. 252-SJW2-3	-	Acropora sp. 252-SJW2-3	98.97	98.97	Suprem5 Corals		No assignment
REL0530	None	A. valida, A. echinata, A. aspera, A. pulchra, A. digitifera, Acropora sp. G56798, Acropora sp. G56379, A. gemmifera	A. valida, A. echinata, A. aspera, A. pulchra, A. digitifera, Acropora sp. G56798, Acropora sp. G56379, A. gemmifera	No assignment	-	99.87	-	-	-	-	-	-	Jireh Marine Aquarium		No assignment
REL0531	None	A. valida, A. echinata, A. aspera, A. pulchra, A. digitifera, Acropora sp. G56798, Acropora sp. G56379, A. gemmifera	A. valida, A. echinata, A. aspera, A. pulchra, A. digitifera, Acropora sp. G56798, Acropora sp. G56379, A. gemmifera	No assignment	-	99.87	-	-	-	-	-	-	Jireh Marine Aquarium		No assignment
REL0532	None	A. valida, A. echinata, A. aspera, A. pulchra, A. digitifera, Acropora sp. G56798, Acropora sp. G56379, A. gemmifera	A. valida, A. echinata, A. aspera, A. pulchra, A. digitifera, Acropora sp. G56798, Acropora sp. G56379, A. gemmifera	No assignment	-	99.86	-	-	-	-	-	-	Jireh Marine Aquarium		No assignment
REL0533	None	A. carduus	-	A. carduus	99.86	99.86	-	-	-	-	-	-	Jireh Marine Aquarium		No assignment
REL0534	A. valida, A. echinata, A. aspera, A. pulchra, A. digitifera, Acropora sp. G56798, Acropora sp. G56379, A. gemmifera	A. valida, A. echinata, A. aspera, A. pulchra, A. digitifera, Acropora sp. G56798, Acropora sp. G56379, A. gemmifera	A. valida, A. echinata, A. aspera, A. pulchra, A. digitifera, Acropora sp. G56798, Acropora sp. G56379, A. gemmifera	No assignment	-	100	-	-	-	-	-	-	Specialised Aquatics Solutions		No assignment
REL0535	A. echinata	-	-	A. echinata	100	100	-	-	-	-	-	-	Specialised Aquatics Solutions		No assignment
REL0536	A. valida, A. echinata, A. aspera, A. pulchra, A. digitifera, Acropora sp. G56798, Acropora sp. G56379, A. gemmifera	A. valida, A. echinata, A. aspera, A. pulchra, A. digitifera, Acropora sp. G56798, Acropora sp. G56379, A. gemmifera	A. valida, A. echinata, A. aspera, A. pulchra, A. digitifera, Acropora sp. G56798, Acropora sp. G56379, A. gemmifera	No assignment	-	100	-	-	-	-	-	-	Specialised Aquatics Solutions		No assignment
REL0537	A. samoensis, A. intermedia, A. japonica, A. florida, Acropora sp. FLOint-B1	A. samoensis, A. intermedia, A. japonica, A. florida	A. samoensis, A. intermedia, A. japonica, A. florida	No assignment	-	100	-	-	-	-	-	-	Specialised Aquatics Solutions		No assignment
REL0538	A. echinata	-	-	A. echinata	100	100	-	-	-	-	-	-	Specialised Aquatics Solutions		No assignment
REL0539	None	A. nasuta, A. valida, A. selago, A. muricata, A. echinata, A. subulata, A. intermedia	A. nasuta, A. valida, A. selago, A. muricata, A. echinata, A. subulata, A. intermedia	No assignment	-	99.87	None	A. muricata	-	A. muricata	99.63	99.63	Specialised Aquatics Solutions		No assignment
REL0540	Acropora cf. cytherea	-	-	Acropora cf. cytherea	100	100	None	Acropora sp. 252-SJW2-3	-	Acropora sp. 252-SJW2-3	99.27	99.27	Madpetz Aquatic Studio		No assignment
REL0541	A. nana, A. micropththalma	A. nana, A. microphthalma	A. nana, A. microphthalma	No assignment	-	100	None	A. muricata	-	A. muricata	98.26	98.26	Madpetz Aquatic Studio	A. valida	No assignment
REL0542	A. austera, A. elseyi	A. austera, A. elseyi	A. austera, A. elseyi	No assignment	-	100	None	A. gemmifera	-	A. gemmifera	98.17	98.17	Madpetz Aquatic Studio		No assignment
REL0543	None	A. monticulosa	-	A. monticulosa	99.87	99.87	None	A. valida	-	A. valida	96.49	96.49	Madpetz Aquatic Studio		No assignment
REL0544	None	Acropora sp. TAIHAI AT6	-	Acropora sp. TAIHAI AT6	98.76	98.76	None	A. papillare	-	A. papillare	97.31	97.31	Madpetz Aquatic Studio		No assignment
REL0545	None	A. verweyi, A. austera	A. verweyi, A. austera	No assignment	-	99.84	-	-	-	-	-	-	Madpetz Aquatic Studio		No assignment
REL0546	A. valida, A. echinata, A. aspera, A. pulchra, A. digitifera, Acropora sp. G56798, Acropora sp. G56379, A. gemmifera	A. valida, A. echinata, A. aspera, A. pulchra, A. digitifera, Acropora sp. G56798, Acropora sp. G56379, A. gemmifera	A. valida, A. echinata, A. aspera, A. pulchra, A. digitifera, Acropora sp. G56798, Acropora sp. G56379, A. gemmifera	No assignment	-	100	A. millepora	-	-	A. millepora	100	100	Madpetz Aquatic Studio		No assignment
REL0547	A. monticulosa	-	-	A. monticulosa	100	100	-	-	-	-	-	-	Madpetz Aquatic Studio		No assignment
REL0548	A. loripes	-	-	A. loripes	100	100	None	A. valida	-	A. valida	97.99	97.99	Madpetz Aquatic Studio		No assignment
REL0549	A. cytherea	-	-	A. cytherea	100	100	-	-	-	-	-	-	Madpetz Aquatic Studio		No assignment
REL0550	None	A. tenuis, A. yongei	A. tenuis, A. yongei	No assignment	-	99.87	-	-	-	-	-	-	DE aquatic Pte Ltd		No assignment
REL0551	A. echinata, A. divaricata, A. solitaryensis	A. echinata, A. divaricata	A. echinata, A. divaricata, A. solitaryensis	No assignment	-	100	None	A. chesterfieldensis	-	A. chesterfieldensis	99.28	99.28	DE aquatic Pte Ltd		No assignment
REL0552	A. nana, A. micropththalma	A. nana	-	A. nana	99.88	100	-	-	-	-	-	-	DE aquatic Pte Ltd		No assignment
REL0553	A. tenuis, A. donei, A. yongei	A. tenuis, A. yongei	A. tenuis, A. donei, A. yongei	No assignment	-	100	-	-	-	-	-	-	DE aquatic Pte Ltd		No assignment
REL0554	None	A. echinata, A. divaricata	A. echinata, A. divaricata	No assignment	-	99.88	-	-	-	-	-	-	DE aquatic Pte Ltd		No assignment
REL0555	A. tenuis, A. donei, A. yongei	A. tenuis, A. donei, A. yongei	A. tenuis, A. donei, A. yongei	No assignment	-	100	None	A. palmata	-	A. palmata	97.76	97.76	DE aquatic Pte Ltd		No assignment
REL0556	None	A. echinata, A. solitaryensis	A. echinata, A. solitaryensis	No assignment	-	99.75	A. granulosa	-	-	A. granulosa	100	100	DE aquatic Pte Ltd		No assignment
REL0557	None	A. longicyathus	-	A. longicyathus	98.86	98.86	-	-	-	-	-	-	Pinnacle Aquatics	A. tortuosa	No assignment
REL0558	None	A. carduus	-	A. carduus	99.76	99.76	-	-	-	-	-	-	Pinnacle Aquatics		No assignment
REL0559	None	A. valida, A. echinata, A. aspera, A. pulchra, A. digitifera, Acropora sp. G56798, Acropora sp. G56379, A. gemmifera	A. valida, A. echinata, A. aspera, A. pulchra, A. digitifera, Acropora sp. G56798, Acropora sp. G56379, A. gemmifera	No assignment	-	99.87	-	-	-	-	-	-	Pinnacle Aquatics		No assignment
REL0560	A. echinata, A. divaricata, A. solitaryensis	A. echinata, A. divaricata	A. echinata, A. divaricata, A. solitaryensis	No assignment	-	100	None	A. papillare	-	A. papillare	99.47	99.47	Pinnacle Aquatics	A. walindii	No assignment
REL0561	A. valida, A. echinata, A. aspera, A. pulchra, A. digitifera, Acropora sp. G56798, Acropora sp. G56379, A. gemmifera	A. valida, A. echinata, A. aspera, A. pulchra, A. digitifera, Acropora sp. G56798, Acropora sp. G56379, A. gemmifera	A. valida, A. echinata, A. aspera, A. pulchra, A. digitifera, Acropora sp. G56798, Acropora sp. G56379, A. gemmifera	No assignment	-	100	-	-	-	-	-	-	Coral Fanatics	A. carduus	No assignment
REL0562	A. turaki, A. humilis	A. turaki	-	A. turaki	100	100	None	A. digitifera	-	A. digitifera	98.88	98.88	Coral Fanatics	A. yongei	No assignment
REL0563	None	A. echinata	-	A. echinata	99.87	99.87	-	-	-	-	-	-	Coral Fanatics	A. latistella	No assignment
REL0564	A. echinata	-	-	A. echinata	100	100	None	A. chesterfieldensis	-	A. chesterfieldensis	95.89	95.89	Reefing studio		No assignment
REL0565	A. tenuis, A. donei, A. yongei	A. tenuis, A. yongei	A. tenuis, A. donei, A. yongei	No assignment	-	100	None	A. palmata	-	A. palmata	98.09	98.09	Reefing studio		No assignment
REL0566	A. tenuis, A. donei, A. yongei	A. tenuis, A. donei, A. yongei	A. tenuis, A. donei, A. yongei	No assignment	-	100	-	-	-	-	-	-	Reefing studio		No assignment
REL0567	-	-	-	-	-	-	None	A. digitifera, A. valida, A. humilis	A. pulchra	A. pulchra	98.98	98.98	Reefing studio		No assignment
REL0568	None	A. cytherea	-	A. cytherea	99.88	99.88	-	-	-	-	-	-	Reefing studio		No assignment
REL0569	A. cytherea	-	-	A. cytherea	100	100	None	A. palmata	-	A. palmata	97.84	97.84	Reefing studio		No assignment
REL0570	A. valida, A. echinata, A. aspera, A. pulchra, A. digitifera, Acropora sp. G56798, Acropora sp. G56379, A. gemmifera	A. valida, A. echinata, A. aspera, A. pulchra, A. digitifera, Acropora sp. G56798, Acropora sp. G56379, A. gemmifera	A. valida, A. echinata, A. aspera, A. pulchra, A. digitifera, Acropora sp. G56798, Acropora sp. G56379, A. gemmifera	No assignment	-	100	None	A. valida	-	A. valida	98.66	98.66	suprem7 Corals	A. hoeksemai	No assignment
REL0571	A. cytherea	-	-	A. cytherea	100	100	None	A. spathulata	-	A. spathulata	97.95	97.95	suprem7 Corals		No assignment
REL0572	None	A. aspera, A. humilis, A. samoensis, Acropora aff. japonica, Acropora sp. G55607, A. gemmifera, A. globiceps	A. aspera, A. humilis, A. samoensis, Acropora aff. japonica, Acropora sp. G55607, A. gemmifera, A. globiceps	No assignment	-	99.87	-	-	-	-	-	-	suprem7 Corals	A. subglabra/carduus	No assignment
REL0573	None	Acropora sp. ENTAKU AE8, Acropora sp. AOU029, A. nana, A. microphthalma	Acropora sp. ENTAKU AE8, Acropora sp. AOU029, A. nana, A. microphthalma	No assignment	99.75	99.75	None	A. valida	-	A. valida	97.04	97.04	suprem7 Corals		No assignment
REL0574	A. nasuta, A. valida, A. subulata, A. intermedia	A. nasuta, A. valida, A. subulata, A. intermedia	A. nasuta, A. valida, A. subulata, A. intermedia	No assignment	-	100	-	-	-	-	-	-	suprem7 Corals		No assignment
REL0575	None	A. nasuta, A. valida, A. subulata, A. intermedia	A. nasuta, A. valida, A. subulata, A. intermedia	No assignment	-	100	None	A. nasuta, A. rongelapensis	A. nasuta, A. rongelapensis	No assignment	-	98.99	suprem7 Corals		No assignment
REL0576	A. valida, A. echinata, A. aspera, A. pulchra, A. digitifera, Acropora sp. G56798, Acropora sp. G56379, A. gemmifera	A. valida, A. echinata, A. aspera, A. pulchra, A. digitifera, Acropora sp. G56798, Acropora sp. G56379, A. gemmifera	A. valida, A. echinata, A. aspera, A. pulchra, A. digitifera, Acropora sp. G56798, Acropora sp. G56379, A. gemmifera	No assignment	-	100	None	A. muricata	-	A. muricata	98.07	98.07	Coral Fanatics		No assignment
REL0579	Acropora sp. ENTAKU AE8, Acropora sp. AOU029, A. nana, A. microphthalma, A. divaricata, A. solitaryensis	Acropora sp. ENTAKU AE8, Acropora sp. AOU029, A. nana, A. micropththalma	Acropora sp. ENTAKU AE8, Acropora sp. AOU029, A. nana, A. micropththalma	No assignment	-	100	None	A. valida	-	A. valida	97.42	97.42	Coral Fanatics	A. efflorescens	No assignment
REL0580	A. anthocercis, Acropora aff. hyacinthus	A. anthocercis, Acropora aff. hyacinthus	A. anthocercis, Acropora aff. hyacinthus	No assignment	-	100	None	A. palmata	-	A. palmata	97.80	97.80	Coral Fanatics	A. microclados	No assignment
REL0581	Acropora sp. ENTAKU AE8, Acropora sp. AOU029, A. nana, A. microphthalma, A. divaricata, A. solitaryensis	Acropora sp. ENTAKU AE8, Acropora sp. AOU029, A. nana, A. micropththalma	Acropora sp. ENTAKU AE8, Acropora sp. AOU029, A. nana, A. microphthalma, A. divaricata, A. solitaryensis	No assignment	-	100	-	-	-	-	-	-	Coral Fanatics	A. donei	No assignment
REL0582	None	A. tenuis, A. yongei	A. tenuis, A. yongei	No assignment	-	99.86	-	-	-	-	-	-	Coral Fanatics	A. echinata	No assignment
REL0583	None	A. aspera, A. humilis, A. samoensis, Acropora aff. japonica, Acropora sp. G55607, A. gemmifera, A. globiceps	A. aspera, A. humilis, A. samoensis, Acropora aff. japonica, Acropora sp. G55607, A. gemmifera, A. globiceps	No assignment	-	99.87	-	-	-	-	-	-	Pinnacle Aquatics		No assignment
REL0584	A. verweyi, A. austera	A. verweyi, A. austera	A. verweyi, A. austera	No assignment	-	100	None	A. palmata	-	A. palmata	97.30	97.30	Pinnacle Aquatics		No assignment
REL0585	None	A. abrotanoides, Acropora cf. bifurcata	A. abrotanoides	A. abrotanoides	99.49	99.49	None	A. millepora	-	A. millepora	98.71	98.71	Pinnacle Aquatics	A. tenella	No assignment
REL0586	Acropora aff. hyacinthus, A. anthocercis	Acropora aff. hyacinthus	-	Acropora aff. hyacinthus	100	100	None	A. spathulata	-	A. spathulata	98.28	98.28	Pinnacle Aquatics	A. anthocercis	No assignment
REL0587	A. valida, A. echinata, A. aspera, A. pulchra, A. digitifera, Acropora sp. G56798, Acropora sp. G56379, A. gemmifera	A. valida, A. echinata, A. aspera, A. pulchra, A. digitifera, Acropora sp. G56798, Acropora sp. G56379, A. gemmifera	A. valida, A. echinata, A. aspera, A. pulchra, A. digitifera, Acropora sp. G56798, Acropora sp. G56379, A. gemmifera	No assignment	-	100	None	A. humilis	-	A. humilis	97.70	97.70	Pinnacle Aquatics	A. loisettae	No assignment
REL0588	A. tenuis	-	-	A. tenuis	100	100	-	-	-	-	-	-	Pinnacle Aquatics	A. tenuis	No assignment
REL0591	Acropora sp. ENTAKU AE8, Acropora sp. AOU029, A. nana, A. microphthalma, A. divaricata, A. solitaryensis	Acropora sp. ENTAKU AE8, Acropora sp. AOU029, A. nana, A. micropththalma	Acropora sp. ENTAKU AE8, Acropora sp. AOU029, A. nana, A. microphthalma, A. divaricata, A. solitaryensis	No assignment	-	100	None	A. nasuta	-	A. nasuta	99.08	99.08	Coral Fanatics	A. subulata	No assignment
REL0592	A. valida, A. echinata, A. aspera, A. pulchra, A. digitifera, Acropora sp. G56798, Acropora sp. G56379, A. gemmifera	A. valida, A. echinata, A. aspera, A. pulchra, A. digitifera, Acropora sp. G56798, Acropora sp. G56379, A. gemmifera	A. valida, A. echinata, A. aspera, A. pulchra, A. digitifera, Acropora sp. G56798, Acropora sp. G56379, A. gemmifera	No assignment	-	100	-	-	-	-	-	-	Coral Fanatics	A. spathulata	No assignment
REL0593	None	Acropora sp. TAIHAI AT6	-	Acropora sp. TAIHAI AT6	98.74	98.74	-	-	-	-	-	-	Coral Fanatics		No assignment
REL0594	None	A. tenuis, A. yongei	A. tenuis, A. yongei, A. donei	No assignment	-	99.83	-	-	-	-	-	-	Coral Fanatics	A. echinata	No assignment
REL0595	A. cytherea	-	-	A. cytherea	100	100	-	-	-	-	-	-	Coral Fanatics	A. microclados	No assignment
REL0597	A. tenuis, A. donei, A. yongei	A. tenuis, A. donei, A. yongei	A. tenuis, A. donei, A. yongei	No assignment	-	100	Acropora sp. tendon-1	-	-	Acropora sp. tendon-1	100	100	Coral Fanatics	A. tenuis	No assignment
REL0600	None	Acropora sp. TAIHAI AT6	-	Acropora sp. TAIHAI AT6	98.84	98.84	None	A. valida	-	A. valida	96.32	96.32	Coral Fanatics		No assignment
REL0606	None	A. nasuta, A. valida, A. selago, A. muricata, A. echinata, A. subulata, A. intermedia	A. nasuta, A. valida, A. selago, A. muricata, A. echinata, A. subulata, A. intermedia	No assignment	-	99.88	None	A. muricata	-	A. muricata	99.41	99.41	Coral Fanatics	A. microclados	No assignment
REL0607	Acropora sp. ENTAKU AE8, Acropora sp. AOU029, A. nana, A. microphthalma, A. divaricata, A. solitaryensis	A. nana, A. micropththalma, Acropora sp. ENTAKU AE8	Acropora sp. ENTAKU AE8, Acropora sp. AOU029, A. nana, A. microphthalma, A. divaricata, A. solitaryensis	No assignment	-	100	-	-	-	-	-	-	Coral Fanatics	A. efflorescens	No assignment
REL0609	Acropora cf. cytherea	-	-	Acropora cf. cytherea	100	100	-	-	-	-	-	-	Coral Fanatics	A. microclados	No assignment
REL0610	Acropora aff. hyacinthus, A. anthocercis	Acropora aff. hyacinthus	-	Acropora aff. hyacinthus	100	100	None	A. spathulata	-	A. spathulata	98.62	98.62	Pinnacle Aquatics	A. anthocercis	No assignment
REL0611	Acropora aff. Hyacinthus	-	-	Acropora aff. hyacinthus	100	100	None	A. spathulata	-	A. spathulata	98.97	98.97	Pinnacle Aquatics		No assignment
REL0613	A. echinata, A. divaricata, A. solitaryensis	A. echinata, A. divaricata, A. solitaryensis	A. echinata, A. divaricata, A. solitaryensis	No assignment	-	100	-	-	-	-	-	-	Suprem7 corals		No assignment
REL0614	A. nana, A. micropththalma	A. nana, A. micropththalma	A. nana, A. micropththalma	No assignment	-	100	-	-	-	-	-	-	Suprem7 corals		No assignment
REL0615	A. tenuis, A. yongei	A. tenuis, A. yongei	A. tenuis, A. yongei	No assignment	-	100	-	-	-	-	-	-	Suprem7 corals		No assignment
REL0617	A. valida, A. echinata, A. aspera, A. pulchra, A. digitifera, Acropora sp. G56798, Acropora sp. G56379, A. gemmifera	A. valida, A. echinata, A. aspera, A. pulchra, A. digitifera, Acropora sp. G56798, Acropora sp. G56379, A. gemmifera	A. valida, A. echinata, A. aspera, A. pulchra, A. digitifera, Acropora sp. G56798, Acropora sp. G56379, A. gemmifera	No assignment	-	100	None	A. millepora	-	A. millepora	99.35	99.35	Specialised Aquatics Solutions		No assignment
REL0618	A. echinata, A. divaricata	A. echinata, A. divaricata	A. echinata, A. divaricata	No assignment	-	100	-	-	-	-	-	-	Specialised Aquatics Solutions		No assignment
REL0619	A. valida, A. selago, A. muricata, A. echinata	A. valida, A. selago, A. muricata, A. echinata	A. valida, A. selago, A. muricata, A. echinata	No assignment	-	100	-	-	-	-	-	-	Specialised Aquatics Solutions		No assignment
REL0620	A. carduus	-	-	A. carduus	100	100	-	-	-	-	-	-	Specialised Aquatics Solutions		No assignment
REL0621	A. valida, A. selago, A. muricata, A. echinata	A. valida, A. selago, A. muricata, A. echinata	A. valida, A. selago, A. muricata, A. echinata	No assignment	-	100	None	A. spathulata	-	A. spathulata	99.03	99.03	Specialised Aquatics Solutions		No assignment
REL0622	A. cythera, A. hyacinthus, A. pulchra, A. anthocercis, Acropora aff. hyacinthus, Acropora cf. bifurcata	A. cythera, A. hyacinthus, A. pulchra, A. anthocercis, Acropora aff. hyacinthus, Acropora cf. bifurcata	A. cythera, A. hyacinthus, A. pulchra, A. anthocercis, Acropora aff. hyacinthus, Acropora cf. bifurcata	No assignment	-	100	None	A. spathulata	-	A. spathulata	98.50	98.50	Specialised Aquatics Solutions		No assignment
REL0623	A. valida, A. echinata, A. aspera, A. pulchra, A. digitifera, Acropora sp. G56798, Acropora sp. G56379, A. gemmifera	A. valida, A. echinata, A. aspera, A. pulchra, A. digitifera, Acropora sp. G56798, Acropora sp. G56379, A. gemmifera	A. valida, A. echinata, A. aspera, A. pulchra, A. digitifera, Acropora sp. G56798, Acropora sp. G56379, A. gemmifera	No assignment	-	100	None	A. millepora	-	A. millepora	99.67	99.67	Madpetz Aquatic Studio		No assignment
REL0624	A. awi, A. intermedia, A. grandis, A. samoensis, A. monticulosa, A. gemmifera, A. digitifera, A. humilis, Acropora sp. G56789, Acropora sp. G56775, Acropora sp. G56376, Acropora sp. G56758	A. awi, A. intermedia, A. grandis, A. samoensis, A. monticulosa, A. gemmifera, A. digitifera, A. humilis, Acropora sp. G56789, Acropora sp. G56775	A. awi, A. intermedia, A. grandis, A. samoensis, A. monticulosa, A. gemmifera, A. digitifera, A. humilis, Acropora sp. G56789, Acropora sp. G56775, Acropora sp. G56376, Acropora sp. G56758	No assignment	-	100	-	-	-	-	-	-	Madpetz Aquatic Studio		No assignment
REL0625	A. elseyi	-	-	A. elseyi	100	100	-	-	-	-	-	-	Madpetz Aquatic Studio		No assignment
REL0626	None	A. echinata, A. divaricata, A. nasuta	A. echinata, A. divaricata, A. nasuta, A. solitaryensis	No assignment	-	99.87	None	A. gemmifera	-	A. gemmifera	98.83	98.83	Madpetz Aquatic Studio		No assignment
REL0627	A. nana, A. micropththalma	A. nana	-	A. nana	100	100	-	-	-	-	-	-	Madpetz Aquatic Studio		No assignment
REL0628	A. austera, A. elseyi	A. austera, A. elseyi	A. austera, A. elseyi	No assignment	-	100	None	A. palmata	-	A. palmata	97.84	97.84	Madpetz Aquatic Studio		No assignment
REL0629	None	A. valida	-	A. valida	99.76	99.76	-	-	-	-	-	-	Madpetz Aquatic Studio		No assignment
REL0630	None	A. cytherea	-	A. cytherea	99.64	100	None	A. palmata	-	A. palmata	97.93	97.93	Madpetz Aquatic Studio		No assignment
REL0631	A. cytherea	-	-	A. cytherea	100	100	None	A. palmata	-	A. palmata	97.47	97.47	Madpetz Aquatic Studio		No assignment
REL0632	A. loripes	-	-	A. loripes	100	100	None	A. valida	-	A. valida	99.15	99.15	Madpetz Aquatic Studio		No assignment
REL0633	None	A. monticulosa	-	A. monticulosa	99.87	99.87	None	A. valida	-	A. valida	96.82	96.82	Madpetz Aquatic Studio		No assignment
REL0634	None	A. valida, A. echinata, A. aspera, A. pulchra, A. digitifera, Acropora sp. G56798, Acropora sp. G56379, A. gemmifera	A. valida, A. echinata, A. aspera, A. pulchra, A. digitifera, Acropora sp. G56798, Acropora sp. G56379, A. gemmifera	No assignment	-	99.88	None	A. jacquelineae	-	A. jacquelineae	99.45	99.45	Iwarna Aquafarm		No assignment
REL0635	None	A. nasuta, A. valida, A. echinata, A. subulata, A. divaricata, A. intermedia	A. nasuta, A. valida, A. echinata, A. subulata, A. divaricata, A. intermedia	No assignment	-	99.62	A. gemmifera	-	-	A. gemmifera	100	100	Iwarna Aquafarm		No assignment
REL0636	None	A. echinata	-	A. echinata	99.87	99.87	None	A. papillare	-	A. papillare	95.70	95.70	Coral Fanatics		No assignment
REL0637	A. valida, A. echinata, A. aspera, A. pulchra, A. digitifera, Acropora sp. G56798, Acropora sp. G56379, A. gemmifera	A. valida, A. echinata, A. aspera, A. pulchra, A. digitifera, Acropora sp. G56798, Acropora sp. G56379, A. gemmifera	A. valida, A. echinata, A. aspera, A. pulchra, A. digitifera, Acropora sp. G56798, Acropora sp. G56379, A. gemmifera	No assignment	-	100	None	A. spathulata	-	A. spathulata	99.78	99.78	Coral Fanatics		No assignment
REL0638	None	A. carduus	-	A. carduus	99.86	99.86	-	-	-	-	-	-	Coral Fanatics		No assignment
REL0639	A. austera	-	-	A. austera	100	100	-	-	-	-	-	-	Coral Fanatics		No assignment
REL0641	A. echinata, A. divaricata, A. solitaryensis	A. echinata, A. divaricata	A. echinata, A. divaricata, A. solitaryensis	No assignment	-	100	None	A. humilis	-	A. humilis	98.69	98.69	Iwarna Aquafarm		No assignment
REL0642	None	A. nasuta, A. valida, A. selago, A. muricata, A. echinata, A. subulata, A. intermedia	A. nasuta, A. valida, A. selago, A. muricata, A. echinata, A. subulata, A. intermedia	No assignment	-	99.88	None	A. gemmifera	-	A. gemmifera	98.83	98.83	Iwarna Aquafarm		No assignment
REL0644	None	Acropora sp. G56797	-	Acropora sp. G56797	98.05	99.88	None	A. millepora	-	A. millepora	96.11	96.11	Iwarna Aquafarm		No assignment
REL0645	A. cythera, A. hyacinthus, A. pulchra, A. anthocercis, Acropora aff. hyacinthus, Acropora cf. bifurcata	A. florida, A. loripes, A. aspera	A. cythera, A. hyacinthus, A. pulchra, A. anthocercis, Acropora aff. hyacinthus, Acropora cf. bifurcata	No assignment	-	100	None	A. millepora	-	A. millepora	98.50	98.50	Iwarna Aquafarm		No assignment
REL0646	Acropora aff. hyacinthus	-	-	Acropora aff. hyacinthus	100	100	None	A. palmata	-	A. palmata	97.32	97.32	Iwarna Aquafarm		No assignment
REL0647	None	A. tenuis, A. yongei	A. tenuis, A. yongei, A. donei	No assignment	-	99.86	-	-	-	-	-	-	Iwarna Aquafarm		No assignment
REL0648	A. cythera, A. hyacinthus, A. pulchra, A. anthocercis, Acropora aff. hyacinthus, Acropora cf. bifurcata	A. florida	-	A. florida	100	100	None	A. millepora	-	A. millepora	98.38	98.38	Iwarna Aquafarm		No assignment
REL0649	None	A. nasuta, A. valida, A. selago, A. muricata, A. echinata, A. subulata, A. intermedia	A. nasuta, A. valida, A. selago, A. muricata, A. echinata, A. subulata, A. intermedia	No assignment	-	99.68	-	-	-	-	-	-	Iwarna Aquafarm		No assignment
REL0650	None	A. nasuta, A. valida, A. selago, A. muricata, A. echinata, A. subulata, A. intermedia	A. nasuta, A. valida, A. selago, A. muricata, A. echinata, A. subulata, A. intermedia	No assignment	-	99.87	None	A. valida	-	A. valida	97.82	97.82	Iwarna Aquafarm		No assignment
REL0651	A. cythera, A. hyacinthus, A. pulchra, A. anthocercis, Acropora aff. hyacinthus, Acropora cf. bifurcata	A. florida, A. loripes, A. aspera	A. cythera, A. hyacinthus, A. pulchra, A. anthocercis, Acropora aff. hyacinthus, Acropora cf. bifurcata	No assignment	-	100	None	A. millepora	-	A. millepora	98.49	98.49	Iwarna Aquafarm		No assignment
REL0652	None	Acropora sp. G56797	-	Acropora sp. G56797	99.42	99.88	None	A. papillare, A. digitifera	A. papillare, A. digitifera	No assignment	-	99.29	Iwarna Aquafarm		No assignment
REL0653	None	A. nasuta, A. valida, A. selago, A. muricata, A. echinata, A. subulata, A. intermedia	A. nasuta, A. valida, A. selago, A. muricata, A. echinata, A. subulata, A. intermedia	No assignment	-	99.57	-	-	-	-	-	-	Coral Fanatics		No assignment
REL0654	Acropora sp. ENTAKU AE8	-	-	Acropora sp. ENTAKU AE8	100	100	None	A. palmata	-	A. palmata	97.35	97.35	Coral Fanatics		No assignment
REL0655	None	A. carduus	-	A. carduus	99.52	99.52	-	-	-	-	-	-	Coral Fanatics		No assignment
REL0656	A. elseyi	-	-	A. elseyi	100	100	-	-	-	-	-	-	Coral Fanatics		No assignment
REL0657	None	A. abrotanoides	-	A. abrotanoides	97.19	97.19	None	A. abrotanoides, A. palmata	A. abrotanoides	A. abrotanoides	97.10	97.10	Coral Fanatics		A. abrotanoides
REL0658	None	A. nasuta, A. valida, A. subulata, A. intermedia	A. nasuta, A. valida, A. subulata, A. intermedia	No assignment	-	99.46	None	A. humilis	-	A. humilis	99.81	99.81	Coral Fanatics		No assignment
REL0659	A. nana	-	-	A. nana	100	100	None	A. valida	-	A. valida	99.14	99.14	Coral Fanatics		No assignment
REL0660	None	A. longicyathus	-	A. longicyathus	98.47	98.47	-	-	-	-	-	-	Pinnacle Aquatics		No assignment
REL0661	A. verweyi, A. austera	A. verweyi, A. austera	A. verweyi, A. austera	No assignment	100	100	None	A. palmata	-	A. palmata	97.59	97.59	Pinnacle Aquatics		No assignment
REL0662	None	A. echinata, A. divaricata	Acropora sp. G56798, Acropora sp. G56379, A. digitifera, A. gemmifera	No assignment	-	99.89	None	A. papillare	-	A. papillare	98.96	98.96	Pinnacle Aquatics		No assignment
REL0663	A. valida, A. echinata, A. aspera, A. pulchra, A. digitifera, Acropora sp. G56798, Acropora sp. G56379, A. gemmifera	A. valida	-	A. valida	100	100	-	-	-	-	-	-	Pinnacle Aquatics		No assignment
REL0664	None	A. aspera, A. humilis	A. aspera, A. humilis	No assignment	-	99.78	None	A. tortusa, A. derawanensis, A. loisetteae	A. caroliniana	A. caroliniana	98.73	98.73	Suprem7 Corals	A. lokani	No assignment
REL0665	None	A. nana, A. microphthalma	A. nana, A. microphthalma, Acropora sp. ENTAKU AE8	No assignment	-	99.89	None	A. valida	-	A. valida	97.64	97.64	Suprem7 Corals	A. divaricata	No assignment
REL0667	None	A. nana	-	A. nana	99.35	99.35	None	A. valida	-	A. valida	99.57	99.57	Pinnacle Aquatics		No assignment
REL0668	None	A. cytherea	-	A. cytherea	99.67	99.67	-	-	-	-	-	-	Coral Fanatics		No assignment
REL0669	A. valida, A. echinata	A. valida, A. echinata	A. valida, A. echinata	No assignment	-	100	None	A. valida	-	A. valida	97.64	97.64	Coral Fanatics		No assignment
REL0670	A. austera, A. elseyi	A. austera	-	A. austera	100	100	-	-	-	-	-	-	Coral Fanatics		No assignment
