# Supplementary material for: DNA barcodes are ineffective for species identification of Acropora corals from the aquarium trade
Source: Biodivers Data J. 2024 Jul 17;12:e125914. doi: 10.3897/BDJ.12.e125914 (PMC11272991; doi:10.3897/BDJ.12.e125914)
Supplement: Supplementary material 2 — Table S2 [file bdj-12-e125914-s002.xlsx]

## Sheet: TableS2
Table S2. Results for identification samples based on complete mitochondiral genomes using query match and bitscore.
Species	Accession	Highest bit score	Highest PID	Mt genome ID	Identity tallies with original	Authority/Reference
A. aspera	KF448532	A. humilis	-	A. humilis	No	C. A. Chen
A. aspera	MT593354	A. nana	-	A. nana	No	Z. T. Richards
A. aspera	MT593355	A. digitifera	-	A. digitifera	No	Z. T. Richards
A. aspera	MT593356	A. robusta	-	A. robusta	No	Z. T. Richards
A. cervicornis	MW246489	A. cervicornis	-	A. cervicornis	Yes	Kitchen SA, Ratan A, Bedouya-Reina OC et al. Genomic variants among threatened Acropora corals. G3, 9, 1633–1646.
A. cervicornis	MW246490	A. cervicornis, A. prolifera	A. cervicornis, A. prolifera	None	No	Kitchen SA, Ratan A, Bedouya-Reina OC et al. Genomic variants among threatened Acropora corals. G3, 9, 1633–1646.
A. cervicornis	MW246491	A. cervicornis, A. prolifera	A. cervicornis, A. prolifera	None	No	Kitchen SA, Ratan A, Bedouya-Reina OC et al. Genomic variants among threatened Acropora corals. G3, 9, 1633–1646.
A. cervicornis	MW246492	A. cervicornis, A. prolifera	A. cervicornis, A. prolifera	None	No	Kitchen SA, Ratan A, Bedouya-Reina OC et al. Genomic variants among threatened Acropora corals. G3, 9, 1633–1646.
A. cervicornis	MW246493	A. cervicornis	-	A. cervicornis	Yes	Kitchen SA, Ratan A, Bedouya-Reina OC et al. Genomic variants among threatened Acropora corals. G3, 9, 1633–1646.
A. cervicornis	MW246494	A. cervicornis, A. prolifera	A. cervicornis, A. prolifera	None	No	Kitchen SA, Ratan A, Bedouya-Reina OC et al. Genomic variants among threatened Acropora corals. G3, 9, 1633–1646.
A. cervicornis	MW246495	A. cervicornis	-	A. cervicornis	Yes	Kitchen SA, Ratan A, Bedouya-Reina OC et al. Genomic variants among threatened Acropora corals. G3, 9, 1633–1646.
A. cervicornis	MW246496	A. prolifera	-	A. prolifera	No	Kitchen SA, Ratan A, Bedouya-Reina OC et al. Genomic variants among threatened Acropora corals. G3, 9, 1633–1646.
A. cervicornis	MW246497	A. cervicornis, A. prolifera	A. cervicornis, A. prolifera	None	No	Kitchen SA, Ratan A, Bedouya-Reina OC et al. Genomic variants among threatened Acropora corals. G3, 9, 1633–1646.
A. cervicornis	MW246498	A. cervicornis, A. prolifera	A. cervicornis, A. prolifera	None	No	Kitchen SA, Ratan A, Bedouya-Reina OC et al. Genomic variants among threatened Acropora corals. G3, 9, 1633–1646.
A. cervicornis	MW246499	A. cervicornis, A. prolifera	A. cervicornis, A. prolifera	None	No	Kitchen SA, Ratan A, Bedouya-Reina OC et al. Genomic variants among threatened Acropora corals. G3, 9, 1633–1646.
A. cervicornis	MW246500	A. cervicornis	-	A. cervicornis	Yes	Kitchen SA, Ratan A, Bedouya-Reina OC et al. Genomic variants among threatened Acropora corals. G3, 9, 1633–1646.
A. cervicornis	MW246501	A. prolifera	-	A. prolifera	No	Kitchen SA, Ratan A, Bedouya-Reina OC et al. Genomic variants among threatened Acropora corals. G3, 9, 1633–1646.
A. cervicornis	MW246502	A. cervicornis	-	A. cervicornis	Yes	Kitchen SA, Ratan A, Bedouya-Reina OC et al. Genomic variants among threatened Acropora corals. G3, 9, 1633–1646.
A. cervicornis	MW246503	A. prolifera	-	A. prolifera	No	Kitchen SA, Ratan A, Bedouya-Reina OC et al. Genomic variants among threatened Acropora corals. G3, 9, 1633–1646.
A. cervicornis	MW246504	A. cervicornis	-	A. cervicornis	Yes	Kitchen SA, Ratan A, Bedouya-Reina OC et al. Genomic variants among threatened Acropora corals. G3, 9, 1633–1646.
A. cervicornis	MW246505	A. cervicornis	-	A. cervicornis	Yes	Kitchen SA, Ratan A, Bedouya-Reina OC et al. Genomic variants among threatened Acropora corals. G3, 9, 1633–1646.
A. cervicornis	MW246506	A. cervicornis, A. prolifera	A. cervicornis, A. prolifera	None	No	Kitchen SA, Ratan A, Bedouya-Reina OC et al. Genomic variants among threatened Acropora corals. G3, 9, 1633–1646.
A. cervicornis	MW246507	A. cervicornis	-	A. cervicornis	Yes	Kitchen SA, Ratan A, Bedouya-Reina OC et al. Genomic variants among threatened Acropora corals. G3, 9, 1633–1646.
A. cervicornis	MW246508	A. cervicornis	-	A. cervicornis	Yes	Kitchen SA, Ratan A, Bedouya-Reina OC et al. Genomic variants among threatened Acropora corals. G3, 9, 1633–1646.
A. cervicornis	MW246509	A. prolifera	-	A. prolifera	No	Kitchen SA, Ratan A, Bedouya-Reina OC et al. Genomic variants among threatened Acropora corals. G3, 9, 1633–1646.
A. cervicornis	MW246510	A. prolifera	-	A. prolifera	No	Kitchen SA, Ratan A, Bedouya-Reina OC et al. Genomic variants among threatened Acropora corals. G3, 9, 1633–1646.
A. cervicornis	MW246523	A. cervicornis, A. prolifera	A. cervicornis, A. prolifera	None	No	Kitchen SA, Ratan A, Bedouya-Reina OC et al. Genomic variants among threatened Acropora corals. G3, 9, 1633–1646.
A. cervicornis	MW246533	A. prolifera	-	A. prolifera	No	Kitchen SA, Ratan A, Bedouya-Reina OC et al. Genomic variants among threatened Acropora corals. G3, 9, 1633–1646.
A. cytherea	MT593340	A. hyacinthus	-	A. hyacinthus	No	Z. T. Richards
A. cytherea	MT593351	A. hyacinthus	-	A. hyacinthus	No	Z. T. Richards
A. cytherea	MT593353	A. hyacinthus	-	A. hyacinthus	No	Z. T. Richards
A. digitifera	KF448535	A. humilis	-	A. humilis	No	C. A. Chen
A. digitifera	OP311587	A. aspera	-	A. aspera	No	Wang W, Cao B, Xu Z et al. 2022. The complete mitochondrial genome of Montipora vietnamensis (Scleractinia, Acroporidae). Biodivers Data J, 10, e91531.
A. divaricata	KF448537	A. nana	-	A. nana	No	C. A. Chen
A. divaricata	MT593342	A. nasuta	-	A. nasuta	No	Z. T. Richards
A. divaricata	MT593346	A. pulchra	-	A. pulchra	No	Z. T. Richards
A. florida	KF448533	A. florida	-	A. humilis	No	C. A. Chen
A. florida	MT593338	A. florida	-	A. florida	Yes	Z. T. Richards
A. florida	MT593347	A. florida	-	A. florida	Yes	Z. T. Richards
A. humilis	KF448528	Acropora digitifera	-	Acropora digitifera	No	C. A. Chen
A. humilis	MT593333	A. robusta, A. aspera	A. florida	A. florida	No	Z. T. Richards
A. hyacinthus	KF448531	A. subulata	-	A. subulata	No	C. A. Chen
A. hyacinthus	MT593336	A. hyacinthus	-	A. hyacinthus	Yes	Z. T. Richards
A. hyacinthus	MT593350	A. subulata	-	A. subulata	No	Z. T. Richards
A. hyacinthus	OP311657	A. subulata	-	A. subulata	No	Wang W, Cao B, Xu Z et al. 2022. The complete mitochondrial genome of Montipora vietnamensis (Scleractinia, Acroporidae). Biodivers Data J, 10, e91531.
A. nana	MT593337	A. aspera	-	A. aspera	No	Z. T. Richards
A. nana	MT593345	A. microphthalma	-	A. microphthalma	No	Z. T. Richards
A. palmata	MW246514	A. prolifera	-	A. prolifera	No	Kitchen SA, Ratan A, Bedouya-Reina OC et al. Genomic variants among threatened Acropora corals. G3, 9, 1633–1646.
A. palmata	MW246526	A. palmata	-	A. palmata	Yes	Kitchen SA, Ratan A, Bedouya-Reina OC et al. Genomic variants among threatened Acropora corals. G3, 9, 1633–1646.
A. palmata	MW246527	A. palmata	-	A. palmata	Yes	Kitchen SA, Ratan A, Bedouya-Reina OC et al. Genomic variants among threatened Acropora corals. G3, 9, 1633–1646.
A. palmata	MW246528	A. palmata	-	A. palmata	Yes	Kitchen SA, Ratan A, Bedouya-Reina OC et al. Genomic variants among threatened Acropora corals. G3, 9, 1633–1646.
A. palmata	MW246543	A. prolifera	-	A. prolifera	No	Kitchen SA, Ratan A, Bedouya-Reina OC et al. Genomic variants among threatened Acropora corals. G3, 9, 1633–1646.
A. palmata	MW246544	A. palmata	-	A. palmata	Yes	Kitchen SA, Ratan A, Bedouya-Reina OC et al. Genomic variants among threatened Acropora corals. G3, 9, 1633–1646.
A. palmata	MW246545	A. palmata	-	A. palmata	Yes	Kitchen SA, Ratan A, Bedouya-Reina OC et al. Genomic variants among threatened Acropora corals. G3, 9, 1633–1646.
A. palmata	MW246546	A. palmata	-	A. palmata	Yes	Kitchen SA, Ratan A, Bedouya-Reina OC et al. Genomic variants among threatened Acropora corals. G3, 9, 1633–1646.
A. palmata	MW246547	A. palmata, A. prolifera	A. palmata, A. prolifera	None	No	Kitchen SA, Ratan A, Bedouya-Reina OC et al. Genomic variants among threatened Acropora corals. G3, 9, 1633–1646.
A. palmata	MW246548	A. prolifera	-	A. prolifera	No	Kitchen SA, Ratan A, Bedouya-Reina OC et al. Genomic variants among threatened Acropora corals. G3, 9, 1633–1646.
A. palmata	MW246549	A. palmata	-	A. palmata	Yes	Kitchen SA, Ratan A, Bedouya-Reina OC et al. Genomic variants among threatened Acropora corals. G3, 9, 1633–1646.
A. palmata	MW246550	A. prolifera	-	A. prolifera	No	Kitchen SA, Ratan A, Bedouya-Reina OC et al. Genomic variants among threatened Acropora corals. G3, 9, 1633–1646.
A. palmata	MW246551	A. palmata	-	A. palmata	Yes	Kitchen SA, Ratan A, Bedouya-Reina OC et al. Genomic variants among threatened Acropora corals. G3, 9, 1633–1646.
A. palmata	MW246552	A. palmata, A. prolifera	A. palmata, A. prolifera	None	No	Kitchen SA, Ratan A, Bedouya-Reina OC et al. Genomic variants among threatened Acropora corals. G3, 9, 1633–1646.
A. palmata	MW246553	A. palmata	-	A. palmata	Yes	Kitchen SA, Ratan A, Bedouya-Reina OC et al. Genomic variants among threatened Acropora corals. G3, 9, 1633–1646.
A. palmata	MW246554	A. palmata	-	A. palmata	Yes	Kitchen SA, Ratan A, Bedouya-Reina OC et al. Genomic variants among threatened Acropora corals. G3, 9, 1633–1646.
A. palmata	MW246555	A. palmata, A. prolifera	A. palmata, A. prolifera	None	No	Kitchen SA, Ratan A, Bedouya-Reina OC et al. Genomic variants among threatened Acropora corals. G3, 9, 1633–1646.
A. palmata	MW246556	A. palmata	-	A. palmata	Yes	Kitchen SA, Ratan A, Bedouya-Reina OC et al. Genomic variants among threatened Acropora corals. G3, 9, 1633–1646.
A. palmata	MW246557	A. palmata, A. prolifera	A. palmata, A. prolifera	None	No	Kitchen SA, Ratan A, Bedouya-Reina OC et al. Genomic variants among threatened Acropora corals. G3, 9, 1633–1646.
A. palmata	MW246558	A. palmata	-	A. palmata	Yes	Kitchen SA, Ratan A, Bedouya-Reina OC et al. Genomic variants among threatened Acropora corals. G3, 9, 1633–1646.
A. palmata	MW246559	A. palmata, A. prolifera	A. palmata, A. prolifera	None	No	Kitchen SA, Ratan A, Bedouya-Reina OC et al. Genomic variants among threatened Acropora corals. G3, 9, 1633–1646.
A. palmata	MW246560	A. palmata	-	A. palmata	Yes	Kitchen SA, Ratan A, Bedouya-Reina OC et al. Genomic variants among threatened Acropora corals. G3, 9, 1633–1646.
A. palmata	MW246561	A. prolifera	-	A. prolifera	No	Kitchen SA, Ratan A, Bedouya-Reina OC et al. Genomic variants among threatened Acropora corals. G3, 9, 1633–1646.
A. palmata	MW246562	A. palmata	-	A. palmata	Yes	Kitchen SA, Ratan A, Bedouya-Reina OC et al. Genomic variants among threatened Acropora corals. G3, 9, 1633–1646.
A. palmata	MW246563	A. palmata	-	A. palmata	Yes	Kitchen SA, Ratan A, Bedouya-Reina OC et al. Genomic variants among threatened Acropora corals. G3, 9, 1633–1646.
A. palmata	MW246564	A. palmata	-	A. palmata	Yes	Kitchen SA, Ratan A, Bedouya-Reina OC et al. Genomic variants among threatened Acropora corals. G3, 9, 1633–1646.
A. palmata	MW246565	A. palmata	-	A. palmata	Yes	Kitchen SA, Ratan A, Bedouya-Reina OC et al. 2019. Genomic variants among threatened Acropora corals. G3, 9, 1633–1646.
A. prolifera	MW246511	A. palmata, A. prolifera	A. palmata, A. prolifera	None	No	Kitchen SA, Ratan A, Bedouya-Reina OC et al. Genomic variants among threatened Acropora corals. G3, 9, 1633–1646.
A. prolifera	MW246512	A. palmata	-	A. palmata	No	Kitchen SA, Ratan A, Bedouya-Reina OC et al. Genomic variants among threatened Acropora corals. G3, 9, 1633–1646.
A. prolifera	MW246513	A. palmata	-	A. palmata	No	Kitchen SA, Ratan A, Bedouya-Reina OC et al. Genomic variants among threatened Acropora corals. G3, 9, 1633–1646.
A. prolifera	MW246515	A. cervicornis	-	A. cervicornis	No	Kitchen SA, Ratan A, Bedouya-Reina OC et al. Genomic variants among threatened Acropora corals. G3, 9, 1633–1646.
A. prolifera	MW246516	A. cervicornis	-	A. cervicornis	No	Kitchen SA, Ratan A, Bedouya-Reina OC et al. Genomic variants among threatened Acropora corals. G3, 9, 1633–1646.
A. prolifera	MW246517	A. palmata	-	A. palmata	No	Kitchen SA, Ratan A, Bedouya-Reina OC et al. Genomic variants among threatened Acropora corals. G3, 9, 1633–1646.
A. prolifera	MW246518	A. cervicornis	-	A. cervicornis	No	Kitchen SA, Ratan A, Bedouya-Reina OC et al. Genomic variants among threatened Acropora corals. G3, 9, 1633–1646.
A. prolifera	MW246519	A. cervicornis	-	A. cervicornis	No	Kitchen SA, Ratan A, Bedouya-Reina OC et al. Genomic variants among threatened Acropora corals. G3, 9, 1633–1646.
A. prolifera	MW246520	A. prolifera	-	A. prolifera	Yes	Kitchen SA, Ratan A, Bedouya-Reina OC et al. Genomic variants among threatened Acropora corals. G3, 9, 1633–1646.
A. prolifera	MW246521	A. palmata	-	A. palmata	No	Kitchen SA, Ratan A, Bedouya-Reina OC et al. Genomic variants among threatened Acropora corals. G3, 9, 1633–1646.
A. prolifera	MW246522	A. cervicornis, A. prolifera	A. cervicornis, A. prolifera	None	No	Kitchen SA, Ratan A, Bedouya-Reina OC et al. Genomic variants among threatened Acropora corals. G3, 9, 1633–1646.
A. prolifera	MW246524	A. cervicornis, A. prolifera	A. cervicornis, A. prolifera	None	No	Kitchen SA, Ratan A, Bedouya-Reina OC et al. Genomic variants among threatened Acropora corals. G3, 9, 1633–1646.
A. prolifera	MW246525	A. cervicornis	-	A. cervicornis	No	Kitchen SA, Ratan A, Bedouya-Reina OC et al. Genomic variants among threatened Acropora corals. G3, 9, 1633–1646.
A. prolifera	MW246529	A. prolifera	-	A. prolifera	Yes	Kitchen SA, Ratan A, Bedouya-Reina OC et al. Genomic variants among threatened Acropora corals. G3, 9, 1633–1646.
A. prolifera	MW246530	A. prolifera	-	A. prolifera	Yes	Kitchen SA, Ratan A, Bedouya-Reina OC et al. Genomic variants among threatened Acropora corals. G3, 9, 1633–1646.
A. prolifera	MW246531	A. cervicornis	-	A. cervicornis	No	Kitchen SA, Ratan A, Bedouya-Reina OC et al. Genomic variants among threatened Acropora corals. G3, 9, 1633–1646.
A. prolifera	MW246532	A. palmata	-	A. palmata	No	Kitchen SA, Ratan A, Bedouya-Reina OC et al. Genomic variants among threatened Acropora corals. G3, 9, 1633–1646.
A. prolifera	MW246534	A. palmata	-	A. palmata	No	Kitchen SA, Ratan A, Bedouya-Reina OC et al. Genomic variants among threatened Acropora corals. G3, 9, 1633–1646.
A. prolifera	MW246535	A. cervicornis	-	A. cervicornis	No	Kitchen SA, Ratan A, Bedouya-Reina OC et al. Genomic variants among threatened Acropora corals. G3, 9, 1633–1646.
A. prolifera	MW246536	A. cervicornis	-	A. cervicornis	No	Kitchen SA, Ratan A, Bedouya-Reina OC et al. Genomic variants among threatened Acropora corals. G3, 9, 1633–1646.
A. prolifera	MW246537	A. cervicornis, A. prolifera	A. cervicornis, A. prolifera	None	No	Kitchen SA, Ratan A, Bedouya-Reina OC et al. Genomic variants among threatened Acropora corals. G3, 9, 1633–1646.
A. prolifera	MW246538	A. palmata	-	A. palmata	No	Kitchen SA, Ratan A, Bedouya-Reina OC et al. Genomic variants among threatened Acropora corals. G3, 9, 1633–1646.
A. prolifera	MW246539	A. cervicornis, A. prolifera	A. cervicornis, A. prolifera	None	No	Kitchen SA, Ratan A, Bedouya-Reina OC et al. Genomic variants among threatened Acropora corals. G3, 9, 1633–1646.
A. prolifera	MW246540	A. palmata	-	A. palmata	No	Kitchen SA, Ratan A, Bedouya-Reina OC et al. Genomic variants among threatened Acropora corals. G3, 9, 1633–1646.
A. prolifera	MW246541	A. prolifera	-	A. prolifera	Yes	Kitchen SA, Ratan A, Bedouya-Reina OC et al. Genomic variants among threatened Acropora corals. G3, 9, 1633–1646.
A. pulchra	MT593344	A. divaricata	-	A. divaricata	No	Z. T. Richards
A. pulchra	MT593349	A. aspera	-	A. aspera	No	Z. T. Richards
A. robusta	KF448538	A. robusta	-	A. robusta	Yes	C. A. Chen
A. robusta	MT593335	A. robusta	-	A. robusta	Yes	Z. T. Richards
A. robusta	MT593348	A. florida	-	A. florida	No	Z. T. Richards
A. subulata	MT593334	A. hyacinthus	-	A. hyacinthus	No	Z. T. Richards
A. subulata	MT593343	A. hyacinthus	-	A. hyacinthus	No	Z. T. Richards
A. tenuis	AF338425	A. yongei	-	A. yongei	No	van Oppen MJ, Catmull J, McDonald BJ et al. 2022. The mitochondrial genome of Acropora tenuis (Cnidaria; Scleractinia) contains a large group I intron and a candidate control region. J Mol Evol, 55, 1–13.
A. tenuis	MT593332	A. yongei	-	A. yongei	No	Z. T. Richards
A. valida	MH141598	A. millepora	-	A. millepora	No	Yu S, Guo F, Tian P et al. Complete mitochondrial genome of Acropora valida (Scleractinia, Acroporidae): mitogenome characterization and phylogenetic positioning. Mitochondrial DNA B Resour, 4, 303–304.
A. valida	MT593339	A. florida	-	A. florida	No	Z. T. Richards
